# Supplementary material for: The Small Rho GTPase TC10 Modulates B Cell Immune Responses
Source: J Immunol. 2017 Jul 26;199(5):1682–95. doi: 10.4049/jimmunol.1602167 (PMC5563166; doi:10.4049/jimmunol.1602167)
Supplement: Data Supplement [file JI_1602167.zip]

Archive with 2 entries (2 files):
- JI_1602167_Supplemental_Figures_1.pdf
- manifest.xml
